# Supplementary material for: Value-Based Health Care Implementation: The Case Study of mTBI Biomarkers
Source: J Pers Med. 2024 Jun 14;14(6):634. doi: 10.3390/jpm14060634 (PMC11204511; doi:10.3390/jpm14060634)
Supplement: Supplementary file 1 [file jpm-14-00634-s001.zip]

Archive with 1 entries (1 files):
- jpm-3036460-supplementary.pdf
